# Supplementary material for: Responses of Humoral and Cellular Immune Mediators in BALB/c Mice to LipX (PE11) as Seed Tuberculosis Vaccine Candidates
Source: Genes (Basel). 2022 Oct 26;13(11):1954. doi: 10.3390/genes13111954 (PMC9690253; doi:10.3390/genes13111954)
Supplement: Supplementary file 1 [file genes-13-01954-s001.zip]

Archive with 1 entries (1 files):
- genes-1934357-supplementary.pdf
